# Supplementary material for: Sex-Specific Association of Uric Acid and Kidney Function Decline in Taiwan
Source: J Pers Med. 2021 May 15;11(5):415. doi: 10.3390/jpm11050415 (PMC8156506; doi:10.3390/jpm11050415)
Supplement: Supplementary file 1 [file jpm-11-00415-s001.zip]

Archive with 1 entries (1 files):
- jpm-1187318-supplementary.pdf
